# Supplementary material for: Coy Males and Seductive Females in the Sexually Cannibalistic Colonial Spider, Cyrtophora citricola
Source: PLoS One. 2016 Jun 1;11(6):e0155433. doi: 10.1371/journal.pone.0155433 (PMC4889064; doi:10.1371/journal.pone.0155433)
Supplement: S1 Raw Data — (XLSX) [file pone.0155433.s001.xlsx]

## Sheet: female remating
Female ID	Day 0	Day 3	Day 10
a	1						day 0	day 3	day 10
b	1					control	9			0.45
c	1					3 days	12	5		0.6	5 bi	7 mono	4 virgins
d	0					10 days	10		6	0.5	6 bi	4 mono	4 virgins
e	0
f	0
g	1						exp	0.516666
h	0						obs (day 3)	0.416667
i	0						obs (day 10)	0.6
j	1
k	1
l	0
m	0
n	1
o	1
p	0
q	0
r	0
s	0
t	1
aa	1	0
bb	1	0
cc	0	0
dd	0	1
ee	0	1
ff	1	1
gg	1	1
hh	1	0
ii	1	0
jj	0	0
kk	0	1
ll	1	1
mm	1	0
nn	0	1
oo	0	0
pp	1	1
qq	1	1
rr	1	0
ss	0	0
tt	1	0
aaa	0		1
bbb	0		1
ccc	1		0
ddd	0		1
eee	1		1
fff	1		0
ggg	1		1
hhh	0		0
iii	0		0
jjj	1		1
kkk	1		1
lll	0		1
mmm	0		0
nnn	1		0
ooo	0		1
ppp	1		1
qqq	0		0
rrr	0		1
sss	1		1
ttt	1		0

## Sheet: Raw net house dispersal
reproductive status	female size	Day 1	Day 2	Day 3	Day 4	final male presence y\n
virgin adult	7.43	0	0	0	0	0
virgin adult	8.93	0	0	0	0	0
virgin adult	7.68	0	0	0	0	0
virgin adult	8.55	0	0	0	0	0
virgin adult	7.63	0	0	0	0	0
virgin adult	8.42	0	0	0	0	0
virgin adult	8.43	0	0	0	0	0
virgin adult	8.4	0	0	0	0	0
mated adult	8.12	0	0	0	0	0
mated adult	7.94	0	0	0	0	0
mated adult	7.83	0	0	0	0	0
mated adult	7.99	0	0	0	0	0
mated adult	8.12	0	0	0	0	0
mated adult	8.67	0	0	0	0	0
mated adult	7.81	0	0	0	0	0
mated adult	8.61	0	0	0	0	0
mated adult	8.9	0	0	0	0	0
mated adult	8.5	0	0	0	0	0
mated adult	7.55	0	0	0	0	0
mated adult	7.59	0	0	0	0	0
mated adult	7.48	0	0	0	0	0
mated adult	7.48	0	0	0	0	0
mated adult	8.6	0	0	0	0	0
mated adult	8.97	0	0	0	0	0
sub-adult	6.42	0	0	0	0	0
sub-adult	6.9	0	0	0	0	0
sub-adult	6.46	0	0	0	0	0
sub-adult	6.79	0	0	0	0	0
sub-adult	6.35	0	0	0	0	0
sub-adult	6.35	0	0	0	0	0
sub-adult	6.9	0	0	0	0	0
sub-adult	6.61	0	0	0	0	0
sub-adult	7.03	0	0	0	0	0
sub-adult	6.9	1	0	0	0	0
sub-adult	6.87	0	0	0	0	0
sub-adult	6.65	0	0	0	0	0
sub-adult	7.1	0	0	0	0	0
virgin adult	7.54	1	1	1	0	1
virgin adult	7.53	1	1	1	0	1
virgin adult	8.41	1	1	1	1	1
virgin adult	8.2	1	1	1	1	1
virgin adult	8.03	1	1	1	1	1
virgin adult	8.55	1	1	1	1	1
virgin adult	7.89	1	1	1	1	1
virgin adult	8.6	1	2	1	1	1
virgin adult	8.46	1	1	1	1	1
virgin adult	7.21	1	0	1	1	1
virgin adult	7.92	1	-1	1	1	1
virgin adult	8.1	1	1	1	1	1
virgin adult	8.3	1	1	1	1	1
virgin adult	7.55	1	1	1	1	1
virgin adult	8.35	0	1	1	1	1
virgin adult	8.21	1	1	1	1	1
virgin adult	7.9	0	1	1	1	1
virgin adult	7.25	1	1	1	1	1
virgin adult	8.63	1	1	1	1	1
mated adult	7.69	1	1	1	1	1
mated adult	7.69	0	1	1	1	1
mated adult	7.7	1	1	1	1	1
mated adult	8.35	1	1	1	0	1
mated adult	8.35	1	1	1	0	1
mated adult	7.8	1	1	1	0	1
mated adult	7.56	1	1	1	0	1
sub-adult	6.22	1	1	1	1	1
sub-adult	6.45	1	1	1	1	1
sub-adult	6.2	1	1	0	0	1
sub-adult	6.75	0	1	1	0	1
sub-adult	6.41	0	1	1	1	1
sub-adult	7.05	1	1	1	1	1
sub-adult	6.56	1	1	1	0	1
sub-adult	6.72	1	1	1	0	1
sub-adult	6.52	1	1	1	0	1
sub-adult	6.9	1	1	1	0	1

## Sheet: all data
Female ID	date female adult	AF instar	F feeding	F adult age in days	F weight	F P-T	F length	male ID	M feed	M instar	M adult date	region	M adult age in days	M wt	M P-T	M lgth	copulate #	cop	Court #	fake cop #	aborts	who courts first?	M survives mating?	m survives mating binomial	F attacks M?	precop cannibalism	F fails to respond?	mate date	days male survives	censure variable
B2 B1	2013-07-10	10	high	36	25.2	2.91	5.63	BR8,9 (2) 19	high	5	2013-04-14	bessor	123	1.4	1.11	2.13	0	0	3	0	3	both			n	n	n	2013-08-15	14	1
B2 B14	2013-06-13	10	high	60	40.2	3.08	6.75	BR8,9 (2) 14	low	6	2013-04-23	bessor	111	3.1	1.33	2.73	1	1	2	0	1	female	n	0	n	n	n	2013-08-12	1	1
G3 B13	2013-09-02	10	high	28	35.2	3.36	6.85	G2 B10	low	5	2013-06-02	galilee	120	1.7	0.95	2.38	2	1	2	0	1	female	n	0	n	n	n	2013-09-30	1	1
G3 B19	2013-08-18	11	high	36	56.8	3.22	7.36	G2 B2	low	5	2013-05-21	galilee	125	2.2	1.05	2.46	1	1	2	1	0	female	n	0	n	n	n	2013-09-23	1	1
G3 B3	2013-09-02	10	high	42	44.5	3.29	7.24	G1 B10	low	6	2013-06-24	galilee	112	2.7	1.05	2.57	1	1	2	1	0	female	n	0	n	n	n	2013-10-14	1	1
G3 B8	2013-08-28	10	high	30	39.2	3.4	6.88	G1 B6	high	5	2013-06-10	galilee	109	2.2	1.16	2.41	1	1	1	0	0	female	n	0	n	n	n	2013-09-27	1	1
RL1 B4	2013-10-09	12	low	124	33.9	2.96	6.06	NH200	low			revivim		2.5	0.99	2.83	1	1	1	0	0	female	n	0	n	n	n	2014-02-10	1	1
RP12 (3) 12	2013-06-26	10	high	82	56.7	3.11	7.36	RL New	low	5		revivim		2.4	0.94	2.63	1	1	2	1	0	female	n	0	n	n	n	2013-09-16	1	1
RP12 (3) 17	2013-07-01	11	high	35	58.1	4.12	8.23	RL1 B7	high	5	2013-06-16	revivim	50	1.6	0.91	2.3	1	1	1	0	0	female	n	0	n	n	n	2013-08-05	1	1
RR10 B4	2013-06-30	12	low	24	88.6	3.68	8.79	RP12 (3) 10	high	5	2013-04-18	revivim	97	2.1	0.96	2.49	1	1	1	0	0	female	n	0	n	n	n	2013-07-24	1	1
RR3	2013-03-06	1	low	26	20.6	2.31	5.88	RP12 B5	high	5	2013-01-26	revivim	65	1.3	0.72	2.21	1	1	2	1	0	female	n	0	n	n	n	2013-04-01	1	1
RT4 B5	2013-08-04	12	low	30	37.9	3.11	6.94	RL New	low	5		revivim		1.4	1.14	2.31	1	1	3	2	0	female	n	0	n	n	n	2013-09-03	1	1
BR12 B11	2013-06-20	11	low	34	50.1	3.67	7.5	B2 B15	high	5	2013-03-27	bessor	119	2.3	1.06	2.4	1	1	5	3	1	female	y	1	n	n	n	2013-07-24	1	1
BR8,9 (2) 2	2013-07-14	10	high	47	43.2	3.22	6.55	B2 B19	low	5	2013-04-30	bessor	122	2.4	1.09	2.74	1	1	2	0	1	female	y	1	n	n	n	2013-08-30	1	1
G3 B15	2013-08-28	10	high	55	32.2	3.52	6.54	G1 B8	high	6	2013-06-10	galilee	134	2.7	1.07	2.62	1	1	5	4	0	female	y	1	y	n	n	2013-10-22	1	1
RP12 (2) 14	2013-06-20	11	high	39	62	3.32	7.09	RL1 B10	low	5	2013-06-12	revivim	47	1	0.96	2.04	1	1	2	1	0	female	y	1	n	n	n	2013-07-29	1	1
RP12 B15	2013-04-30	11	high	29	33.1	2.91	6.63	RP24 B20	low	5	2013-01-20	revivim	129	1.4	0.95	2.16	1	1	5	5	-1	female	y	1	n	n	n	2013-05-29	1	1
RT4 B13	2013-06-20	11	high	29	53.3	3.39	7.52	RP13 B4	low	6	2013-03-10	revivim	131	1.4	1.1	2.16	1	1	5	4	0	female	y	1	n	n	n	2013-07-19	1	1
B2 B11	2013-06-10	10	high	56	46.9	3.61	7.52	BR8,9 B8	low	7	2013-04-06	bessor	121	1.6	0.96	2.18	0	0	0	0	0	female			n	n	n	2013-08-05	1	1
B2 B25	2013-07-21	11	high	78	66.8	3.71	8.21	B2 B24 B17	low	5	2013-09-16	bessor	21	1.5	1.08	2.16	0	0	4	4	0	female			n	n	n	2013-10-07	1	1
BR8,9(2) 1	2013-10-22	11	low	49	33.3	3.17	6.61	B2 B24 B12	high	5	2013-09-11	bessor	90	2.1	1.6	2.24	0	0	2	2	0	female			n	n	n	2013-12-10	1	1
G1 B1	2013-10-22	11	high	89	64.2	4.1	7.77	G3 B1	low	6	2013-06-30	galilee	203	2	1.16	2.36	0	0	0	0	0	female			n	n	n	2014-01-19	1	1
G1 B9	2014-01-10	12	low	59	62	3.87	7.54	G3 B8 babies Male #2	high			galilee		4.3	1.32	3.23	0	0	1	0	1	female			n	n	n	2014-03-10	1	1
G3 B4	2013-10-22	11	low	84	45	3.66	6.68	G2 B12	high		2013-06-30	galilee	198	1.8	1.06	2.4	0	0	2	1	1	female			n	n	n	2014-01-14	1	1
RP 20	2013-02-11	1	high	28	24.7	3.14	6.01	RP13 B13	low	5	2013-01-22	revivim	48	1.8	0.95	2.84	0	0	2	1	1	female			n	n	n	2013-03-11	1	1
RP12 (2) 1	2013-07-17	11	high	78	89.5	3.9	9.4	NH RP12 (2) 14				revivim		1.6	1	2.18	0	0	2	2	0	female			n	n	n	2013-10-03	1	1
RP24 B22	2013-04-28	10	high	24	44.5	3.2	7.67	RP12 (3) 14	low	6	2013-05-07	revivim	15	2.2	0.99	2.48	0	0	0	0	0	female			n	n	n	2013-05-22	1	1
RP10 B11	2013-05-19	11	high	31	70.6	4.01	8.02	RP12 B20	low	5	2013-03-27	revivim	84	1.9	1.01	2.23	0	0	2	2	0	female			n	n	n	2013-06-19	2	1
RP12 (3) 13	2013-07-17	11	low	48	44.7	3.41	6.77	RL1 B9	high	5	2013-06-20	revivim	75	1.3	0.99	2.06	0	0	5	5	0	female			n	n	n	2013-09-03	3	1
RT4 B22	2013-07-10	11	high	82	50.8	3.56	7.9	RP12 (2) 3	low	5	2013-03-10	revivim	204	0.9	1.07	2	0	0	2	2	0	female			y	n	n	2013-09-30	3	1
B2 B21	2013-10-17	12	low	94	81.9	4.28	8.55	BR12 B11 B3	low	5	2013-11-01	bessor	79	1.1	1.04	2.02	0	0	3	1	2	female			n	n	n	2014-01-19	4	1
BS B50	2013-05-12	10	high	17	27.5	2.51	5.96	RP12 B16	low	6	2013-02-02	sheva	116	1.6	0.88	2.12	0	0	3	2	1	female			n	n	n	2013-05-29	9	1
RP B3	2013-04-06	1	high	17	48.4	2.99	7.03	RT4 B7	low	5	2013-03-01	revivim	53	1.6	0.88	2.37	0	0	0	0	0	female			n	n	n	2013-04-23	20	1
RP10 (3) 41	2013-09-02	12	low	161	47.2	3.29	7.26	NH82	low			revivim		1.3	1.04	2.21	0	0	1	1	0	female			y	n	n	2014-02-10	31	1
BR12 L20	2013-09-16	11	high	120	63.2	3.69	8.36	B2 B10 B6	high	5	2013-12-22	bessor	23	1.8	1.06	2.19	1	1	1	0	0	male	n	0	n	n	n	2014-01-14	1	1
BS B55	2013-06-30	11	high	61	80.9	3.63	8.44	RL1 B18	high	5	2013-07-01	sheva	60	1.7	0.98	2.08	1	1	2	1	0	male	n	0	n	n	n	2013-08-30	1	1
BS B8	2013-08-25	12	low	73	51.2	3.48	6.69	nethouse M				sheva		1.5	0.99	2.21	2	1	2	0	1	male	n	0	n	n	n	2013-11-06	1	1
G2 B8	2013-09-22	11	high	22	71.7	4.01	7.63	G3 B5	high	5	2013-06-12	galilee	124	1.4	0.95	2.14	2	1	3	1	1	male	n	0	y	n	n	2013-10-14	1	1
RE B4	2013-03-16	1	high	19	26.7	2.83	6.14	RP12 B6	high	5	2013-02-06	revivim	57	1.5	1.02	2.33	1	1	2	1	0	male	n	0	n	n	n	2013-04-04	1	1
RP12 (3)19	2013-07-31	12	high	58	67.7	3.68	8.94	RT Lab	high			revivim			1.06	2.7	1	1	2	0	1	male	n	0	n	n	n	2013-09-27	1	1
RP5	2013-04-05	1	high	10	32.7	3.28	6.47	RT4 B8	high	5	2013-02-27	revivim	47	1.6	1.11	2.05	1	1	3	2	0	male	n	0	n	n	n	2013-04-15	1	1
RR9 babies	2013-03-05	1	high	19	50.8	3.55	6.55	RP13 B12	high	6	2013-01-31	revivim	52	1.8	1.02	2.85	1	1	2	1	0	male	n	0	n	n	n	2013-03-24	1	1
G3 B14	2013-10-17	11	low	32	42.5	3.48	6.8	G1 B15	low	6	2013-07-10	galilee	131	2.4	1.39	2.76	1	1	3	2	0	male	y	1	n	n	n	2013-11-18	1	1
A1 B7 babies	2013-04-28		high		35.6	3.23	6.93	A1_B23	high	5	2013-09-16	arava	134	1.8	0.98	2.21	0	0	2	1	1	male			y	n	n	2014-01-28	1	1
A1_	2013-06-04	11	low	18	38.2	3.51	6.94	BR 8,9 (2) 5	low	6	2013-05-04	arava	49	1.4	1.2	2.1	0	0	4	4	0	male			n	n	n	2013-06-22	1	1
B2 B10	2013-08-04	10	high	50	64.9	3.63	8.04	son of BR4,5	high			bessor		2.5	1.1	2.48	0	0	6	5	1	male			n	n	n	2013-09-23	1	1
BR4,5	2013-02-21	1	high	25	44.5	3.27	7.17	BR12 B7	high	5	2013-01-20	bessor	57	1.7	1.09	2.1	0	0	1	1	0	male			n	n	n	2013-03-18	1	1
RE B3	2013-05-02	1	low	20	41	3.04	6.79	RT4 B9	high	5	2013-02-22	revivim	89	1.6	0.96	1.99	0	0	3	1	2	male			n	n	n	2013-05-22	1	1
RP12 (2) 15	2013-07-10	12	low	55	57.7	3.49	8.2	RL1 B5	high	5	2013-07-01	revivim	64	1.5	0.93	2.12	0	0	3	3	0	male			n	n	n	2013-09-03	1	1
RP12 (3) 15	2013-07-17	12	high	44	80.6	3.53	7.94	RL1 B3	high	5	2013-06-10	revivim	81	2	1.04	2.12	0	0	8	1	7	male			n	n	n	2013-08-30	1	1
RP12 (3) 18	2013-07-24	11	high	61	64.6	4.01	7.95	RLNew	high	5		revivim		1.5	1.16	2.2	0	0	4	2	2	male			n	n	n	2013-09-23	1	1
RP12 B4	2013-06-18	11	high	58	54.5	3.22	7.8	RL1 B1	low	5	2013-07-03	revivim	43	1.7	1.04	2.18	0	0	2	2	0	male			n	n	n	2013-08-15	1	1
RP13 B20	2013-05-07	11	high	46	49.1	3.13	7.13	RP12 (2) 4	low	6	2013-04-14	revivim	69	1.8	0.94	2.47	0	0	6	3	3	male			n	n	n	2013-06-22	1	1
RP17,18	2013-03-05	1	high	19	36.3	2.98	6.41	RP13 B2	low	5	2013-01-10	revivim	73	1.4	1.05	2.37	0	0	6	3	3	male			n	n	n	2013-03-24	1	1
RP24 B10	2013-06-13	11	high	27	64.2	3.2	8.3	RP10 (3) 39	low	7	2013-04-14	revivim	87	1.7	1.1	2.68	0	0	5	2	3	male			n	n	n	2013-07-10	1	1
RP24 B2	2013-05-09	10	low	44	27.4	2.82	6.09	RP12 *3	high	6	2013-03-10	revivim	104	1.9	1.38	2.74	0	0	4	2	2	male			n	n	n	2013-06-22	1	1
RR 7	2013-02-11	1	low	28	39.1	2.86	6.83	RP13 B7	low	6	2013-01-25	revivim	45	2.4	0.98	2.66	0	0	2	0	2	male			n	n	y	2013-03-11	1	1
RR1	2013-04-14	1	high	18	32.3	3.38	6.6	RP10 (3) 36	high	5	2013-02-04	revivim	87	1.4	0.96	2.17	0	0	2	0	2	male			n	n	y	2013-05-02	1	1
RR5	2013-02-21	1	low	18	40.1	3.2	6.9	RP13 B15	low	6	2013-02-02	revivim	37	1.8	1.07	2.63	0	0	1	0	1	male			n	n	n	2013-03-11	1	1
RT4 B4	2013-05-26	11	high	64	55.7	3.44	7.39	RP12 (3) 20	low	5	2013-04-30	revivim	90	1.5	0.94	2.54	0	0	2	2	0	male			n	n	n	2013-07-29	1	1
RP10 B10	2013-05-21	10	high	29	29.5	3.14	6.5	RP24 B11	high	5	2013-01-31	revivim	139	1.5	1.01	2.36	0	0	5	3	2	male			n	n	n	2013-06-19	2	1
B2 B24	2013-06-02	10	high	36	38.7	3.18	7.06	BR8,9 B6	high	6	2013-04-02	bessor	97	1.6	1.09	2.52	1	1	4	1	2	male	y	1	n	n	n	2013-07-08	3	1
G1 B19	2013-09-13	10	high	49	56.3	3.42	7.6	G2 B5	high	5	2013-06-02	galilee	152	2	0.97	2.22	0	0	1	1	0	male			n	n	n	2013-11-01	6	1
RP24 B1	2013-05-19	11	high	26	52.6	3.59	7.42	RP12 B3	low	6	2013-03-23	revivim	83	1.8	1.23	2.75	1	1	5	2	2	male	y	1	n	n	n	2013-06-14	7	1
A1 B5	2013-09-10	11	low	27	32.2	2.6	6.1	A1_B5	low	5	2013-09-11	arava	26	1.8	1.14	2.36	0	0	5	2	3	male			n	n	n	2013-10-07	7	1
G3 B20	2013-12-07	12	low	86	48.4	3.06	6.94	G3 B8 B3	high	5		galilee		1.7	0.99	2.25	0	0	3	2	1	male			n	n	n	2014-03-03	7	1
BR12 L22	2013-07-21	10	low	22	18.8	2.45	5.65	B2 B13	high	5	2013-04-09	bessor	125	1.1	0.8	2.41	0	0	4	4	0	male			n	n	n	2013-08-12	8	0
RP12 B18	2013-05-12	11	high	73	52.9	3.49	8.67	RP24 B12	low	6	2013-02-18	revivim	156	2.3	1.05	2.49	0	0	2	1	1	male			n	n	n	2013-07-24	8	0
RP24 B18	2013-07-17	12	low	41	64.5	3.4	7.9	RP12 (3) 6	high	5	2013-04-21	revivim	128	1.7	1	2.31	0	0	2	2	0	male			n	n	n	2013-08-27	13	1
RP B1	2013-07-28	1	high	18	58.9	3.88	7.69	RP12 (3) 7	low	5	2013-04-01	revivim	136	1.9	0.89	1.99	0	0	1	1	0	male			n	n	n	2013-08-15	22	1
RR10 B6	2013-07-28	10	low	23	23.8	2.7	5.92	RP12 (2) 12	low	6	2013-04-30	revivim	112	1.4	0.99	2.43	0	0	1	0	1	male			n	n	n	2013-08-20	44	0
BR 6	2013-01-13	1	low	8	46.1	3.43	7.02	BR12 B18	low	5	2012-12-27	bessor	25	0.8	0.84	1.75	1	1	3	2	0	male	y	1	n	n	n	2013-01-21
A1 B28	2013-06-10	11	low	39	41.7	3.26	7.3	G2 B19	low	5	2013-06-16	arava	33	2.3	0.97	2.04	0	0	0	0	0	neither			n	n	n	2013-07-19	1	1
A1 B3 babies			high					A1_B11	high	5	2013-09-11	arava	155	1.8	1.01	2.3	0	0	0	0	0	neither			n	n	n	2014-02-13	1	1
A1 B7	2013-04-28	10	high	24	35.6	3.23	6.93	A3 B2	low	7	2013-03-13	arava	70	2.6	1	3.08	0	0	0	0	0	neither			n	n	n	2013-05-22	1	1
B2 B25 (2) 1	2013-07-21	11	high	37	66.8	3.71	8.21	BR12 L18	low	5	2013-04-21	bessor	128	1.5	1.02	2.17	0	0	2	0	2	neither			y	y	n	2013-08-27
B2 B7	2013-10-17	12	low	54	58.2	3.69	7.52	BR12 B11 B10	low	5	2013-10-26	bessor	45	1.4	0.97	2.29	0	0	0	0	0	neither			y	n	n	2013-12-10	1	1
BR12 L21	2013-09-25	11	high	73	51.9	2.98	7.21	B2 B11 B5	high	5	2013-10-26	bessor	42	1.2	1	1.84	0	0	0	0	0	neither			n	n	n	2013-12-07	1	1
RP12 (2) 13	2013-08-18	11	high	46	48.5	3.32	7.09	NH RP2				revivim		1.9	1.15	2.6	0	0	0	0	0	neither			n	n	n	2013-10-03	1	1
RP24 B14	2013-06-02	11	high	36	57.7	3.49	7.7	RP12 (3) 11	low	5	2013-04-01	revivim	98	0.8	0.87	2.13	0	0	0	0	0	neither			y	y	n	2013-07-08
A1 B3	2013-05-19	10	high	26	33.5	2.91	5.97	A1 B24	high	6	2013-03-12	arava	94	2.6	1.13	2.41	0	0	0	0	0	neither			n	n	n	2013-06-14	3	1
G1 B5	2014-01-05	12	low	43	69.2	3.79	7.78	G3 B8 B15	low	7	2014-01-19	galilee	29	3.5	1.23	2.9	0	0	0	0	0	neither			n	n	n	2014-02-17	3	1
RP3	2013-03-06	1	low	40	45.6	2.92	6.58	RP24 B4	low	5	2013-01-20	revivim	85	1.3	0.95	2.14	0	0	0	0	0	neither			n	n	n	2013-04-15	3	1
BR12 L19	2013-08-28	10	high	55	58.5	3.49	7.93	B2 B5 B19	low	5	2013-10-20	bessor	2	1.3	1.02	2.21	0	0	0	0	0	neither			n	n	n	2013-10-22	7	1
RP12 * 6	2013-08-25	12	low	22	54.2	3.62	7.33	RL New B3	low	6	2013-08-06	revivim	41	3.2	1.18	2.76	0	0	0	0	0	neither			n	n	n	2013-09-16	7	1
B2 B18	2013-09-13	13	low	31	61.7	3.51	8.16	BR12 B11 B1	low	5	2013-10-13	bessor	1	1.5	1.04	1.88	0	0	0	0	0	neither			n	n	n	2013-10-14	8	1
BR12 L17	2013-10-17	12	low	89	76.1	3.57	8.16	B2 B24 B4	high	5	2013-09-22	bessor	114	1.6	1.04	2.07	0	0	0	0	0	neither			n	n	n	2014-01-14	9	1
RP13,14 B1	2013-05-02	1	low	20	37	3.34	6.41	RP12 (2) 16	high	6	2013-04-01	revivim	51	1.9	0.94	2.31	0	0	0	0	0	neither			n	n	n	2013-05-22	9	1
RR10 B3	2013-04-30	10	high	22	38.5	3.01	7.16	RT4 B1	low	5	2013-02-24	revivim	87	1.8	1.02	1.99	0	0	0	0	0	neither			n	n	n	2013-05-22	9	1
RT4 B21	2013-05-02	9	high	110	16.8	1.78	5.34	RP12 (3) 2	low	5	2013-04-16	revivim	126	1.4	0.85	1.89	0	0	0	0	0	neither			n	n	n	2013-08-20	9	1
B2 B5	2013-06-18	10	high	31	39.8	3.02	7.1	BR8,9 (2) 12	high	6	2013-04-30	bessor	80		1.15	2.66	0	0	0	0	0	neither			n	n	n	2013-07-19	10	1
Art1	2013-03-16	1	low	16	39.7	3.22	7.23	BR12 B17	high	5	2013-01-20	revivim	71	1.6	0.92	2.34	0	0	0	0	0	neither			n	n	n	2013-04-01	11	1
RR8	?	1	low		29.5	2.43	5.8	RT4 B28	low	5	2013-02-12	revivim	79	1.3	0.91	2.49	0	0	0	0	0	neither			n	n	n	2013-05-02	11	1
BR12 L6	2013-06-30	10	high	51	41.9	2.82	6.6	BR8,9 (2) 9	high	5	2013-04-23	bessor	119	1.9	1.06	2.35	0	0	0	0	0	neither			n	n	n	2013-08-20	13	0
G2 B11	2013-12-29	12	low	30	53.5	3.35	7.24	G3 B8 B14	high	5	2014-01-05	galilee	23	2.1	1.07	2.62	0	0	0	0	0	neither			n	n	n	2014-01-28	16	0
A1 B9	2013-07-25	12	low	47	45.9	3.07	7.44	A1_ B25	low	5	2013-08-08	arava	33	1.6	1.04	2.23	0	0	0	0	0	neither			n	n	n	2013-09-10	34	1
RP12 (2) 8	2013-06-13	11	high	75	51.9	3.2	6.99	RL New M	high	5		revivim		1.8	1.04	2.29	0	0	0	0	0	neither			n	n	n	2013-08-27	37	1
BR8,9 B10	2013-10-29	12	low	82	44.9	3.54	6.96	B2 B5 B9	low	5	2013-10-26	bessor	85	1.5	1.05	2.13	0	0	0	0	0	neither			n	n	n	2014-01-19	39	1
RP 1	2013-01-13	1	low	8	42.2	3.61	7.62	RP13 B11	low	5	2013-01-06	revivim	15	1.5	1.05	2.12	0	0	0	0	0	neither			n	n	n	2013-01-21
RP 14	2013-01-13	1	low	8	51.2	3.55	7.49	RP10 B13	high	5	2013-01-06	revivim	15	1.2	0.75	1.9	0	0	0	0	0	neither			n	n	n	2013-01-21
RP 25	2013-01-06	1	low	11	65.2	3.73	7.27	RR10 B8	high	5	2012-12-28	revivim	20	2.1	1.19	2.51	0	0	0	0	0	neither			n	n	n	2013-01-17
RP 26	2013-02-03	1	high	8	42.5	3.13	6.7	RP10 B3	high	5	2013-01-15	revivim	27	1.2	0.79	2.13	0	0	0	0	0	neither			n	n	n	2013-02-11
RP 9	2012-12-09	1	high	2				RR 2				revivim					2	1					n	0		n		2012-12-11
RR11	2013-01-21	1	high	6	48.5	2.86	7.27	RP13 B6	high	5	2013-01-06	revivim	21	1.1	0.95	2.1	1	1					n	0	n	n	n	2013-01-27
RP 15	2013-01-06	1	high	11	39.2	3.27	6.48	RR10 B1	low	5	2012-12-25	revivim	23	1.1	0.9	1.97	1	1					y	1	n	n	n	2013-01-17
RP 19	2012-12-09	1	low	2				RE				revivim					0	0							n	n		2012-12-11
RP 2	2012-12-30	1	low	10				RR10 B2			2012-12-14	revivim	26	0.9	0.8	1.83	0	0							n	n		2013-01-09
RP8		1	high					RP 13				revivim					0	0							n	n		2012-11-24
RR 4		1	low					RP13 B16	low	6	2013-01-20	revivim	17	2.2		2.62	0	0	1	0	1				n	n	n	2013-02-06
RR 6	2013-02-11	1	high	16	27.9	2.79	6.14	RP10 B15	low	6	2013-02-07	revivim	20	1.5	1.06	2.34	0	0	2	2	0				n	n	n	2013-02-27

## Sheet: nutrition only males surv trial
Female ID	date female adult	AF instar	F feeding	F adult age in days	F weight	F P-T	F length	male ID	M feed	M instar	M adult date	region	M adult age in days	M wt	M P-T	M lgth	copulate #	cop	Court #	fake cop #	aborts	who courts first?	M survives mating?	m survives mating binomial	F attacks M?	precop cannibalism	F fails to respond?	mate date	days male survives	censure variable
BR12 B11	2013-06-20	11	low	34	50.1	3.67	7.5	B2 B15	high	5	2013-03-27	bessor	119	2.3	1.06	2.4	1	1	5	3	1	female	y	1	n	n	n	2013-07-24	1	1
BR8,9 (2) 2	2013-07-14	10	high	47	43.2	3.22	6.55	B2 B19	low	5	2013-04-30	bessor	122	2.4	1.09	2.74	1	1	2	0	1	female	y	1	n	n	n	2013-08-30	1	1
G3 B15	2013-08-28	10	high	55	32.2	3.52	6.54	G1 B8	high	6	2013-06-10	galilee	134	2.7	1.07	2.62	1	1	5	4	0	female	y	1	y	n	n	2013-10-22	1	1
RP12 (2) 14	2013-06-20	11	high	39	62	3.32	7.09	RL1 B10	low	5	2013-06-12	revivim	47	1	0.96	2.04	1	1	2	1	0	female	y	1	n	n	n	2013-07-29	1	1
RP12 B15	2013-04-30	11	high	29	33.1	2.91	6.63	RP24 B20	low	5	2013-01-20	revivim	129	1.4	0.95	2.16	1	1	5	5	-1	female	y	1	n	n	n	2013-05-29	1	1
RT4 B13	2013-06-20	11	high	29	53.3	3.39	7.52	RP13 B4	low	6	2013-03-10	revivim	131	1.4	1.1	2.16	1	1	5	4	0	female	y	1	n	n	n	2013-07-19	1	1
G3 B14	2013-10-17	11	low	32	42.5	3.48	6.8	G1 B15	low	6	2013-07-10	galilee	131	2.4	1.39	2.76	1	1	3	2	0	male	y	1	n	n	n	2013-11-18	1	1
B2 B24	2013-06-02	10	high	36	38.7	3.18	7.06	BR8,9 B6	high	6	2013-04-02	bessor	97	1.6	1.09	2.52	1	1	4	1	2	male	y	1	n	n	n	2013-07-08	3	1
RP24 B1	2013-05-19	11	high	26	52.6	3.59	7.42	RP12 B3	low	6	2013-03-23	revivim	83	1.8	1.23	2.75	1	1	5	2	2	male	y	1	n	n	n	2013-06-14	7	1
BR 6	2013-01-13	1	low	8	46.1	3.43	7.02	BR12 B18	low	5	2012-12-27	bessor	25	0.8	0.84	1.75	1	1	3	2	0	male	y	1	n	n	n	2013-01-21
RP 15	2013-01-06	1	high	11	39.2	3.27	6.48	RR10 B1	low	5	2012-12-25	revivim	23	1.1	0.9	1.97	1	1					y	1	n	n	n	2013-01-17
B2 B1	2013-07-10	10	high	36	25.2	2.91	5.63	BR8,9 (2) 19	high	5	2013-04-14	bessor	123	1.4	1.11	2.13	0	0	3	0	3	both			n	n	n	2013-08-15	14	1
B2 B11	2013-06-10	10	high	56	46.9	3.61	7.52	BR8,9 B8	low	7	2013-04-06	bessor	121	1.6	0.96	2.18	0	0	0	0	0	female			n	n	n	2013-08-05	1	1
B2 B25	2013-07-21	11	high	78	66.8	3.71	8.21	B2 B24 B17	low	5	2013-09-16	bessor	21	1.5	1.08	2.16	0	0	4	4	0	female			n	n	n	2013-10-07	1	1
BR8,9(2) 1	2013-10-22	11	low	49	33.3	3.17	6.61	B2 B24 B12	high	5	2013-09-11	bessor	90	2.1	1.6	2.24	0	0	2	2	0	female			n	n	n	2013-12-10	1	1
G1 B1	2013-10-22	11	high	89	64.2	4.1	7.77	G3 B1	low	6	2013-06-30	galilee	203	2	1.16	2.36	0	0	0	0	0	female			n	n	n	2014-01-19	1	1
G1 B9	2014-01-10	12	low	59	62	3.87	7.54	G3 B8 babies Male #2	high			galilee		4.3	1.32	3.23	0	0	1	0	1	female			n	n	n	2014-03-10	1	1
G3 B4	2013-10-22	11	low	84	45	3.66	6.68	G2 B12	high		2013-06-30	galilee	198	1.8	1.06	2.4	0	0	2	1	1	female			n	n	n	2014-01-14	1	1
RP 20	2013-02-11	1	high	28	24.7	3.14	6.01	RP13 B13	low	5	2013-01-22	revivim	48	1.8	0.95	2.84	0	0	2	1	1	female			n	n	n	2013-03-11	1	1
RP12 (2) 1	2013-07-17	11	high	78	89.5	3.9	9.4	NH RP12 (2) 14				revivim		1.6	1	2.18	0	0	2	2	0	female			n	n	n	2013-10-03	1	1
RP24 B22	2013-04-28	10	high	24	44.5	3.2	7.67	RP12 (3) 14	low	6	2013-05-07	revivim	15	2.2	0.99	2.48	0	0	0	0	0	female			n	n	n	2013-05-22	1	1
RP10 B11	2013-05-19	11	high	31	70.6	4.01	8.02	RP12 B20	low	5	2013-03-27	revivim	84	1.9	1.01	2.23	0	0	2	2	0	female			n	n	n	2013-06-19	2	1
RP12 (3) 13	2013-07-17	11	low	48	44.7	3.41	6.77	RL1 B9	high	5	2013-06-20	revivim	75	1.3	0.99	2.06	0	0	5	5	0	female			n	n	n	2013-09-03	3	1
RT4 B22	2013-07-10	11	high	82	50.8	3.56	7.9	RP12 (2) 3	low	5	2013-03-10	revivim	204	0.9	1.07	2	0	0	2	2	0	female			y	n	n	2013-09-30	3	1
B2 B21	2013-10-17	12	low	94	81.9	4.28	8.55	BR12 B11 B3	low	5	2013-11-01	bessor	79	1.1	1.04	2.02	0	0	3	1	2	female			n	n	n	2014-01-19	4	1
BS B50	2013-05-12	10	high	17	27.5	2.51	5.96	RP12 B16	low	6	2013-02-02	sheva	116	1.6	0.88	2.12	0	0	3	2	1	female			n	n	n	2013-05-29	9	1
RP B3	2013-04-06	1	high	17	48.4	2.99	7.03	RT4 B7	low	5	2013-03-01	revivim	53	1.6	0.88	2.37	0	0	0	0	0	female			n	n	n	2013-04-23	20	1
RP10 (3) 41	2013-09-02	12	low	161	47.2	3.29	7.26	NH82	low			revivim		1.3	1.04	2.21	0	0	1	1	0	female			y	n	n	2014-02-10	31	1
A1 B7 babies	2013-04-28		high		35.6	3.23	6.93	A1_B23	high	5	2013-09-16	arava	134	1.8	0.98	2.21	0	0	2	1	1	male			y	n	n	2014-01-28	1	1
A1_	2013-06-04	11	low	18	38.2	3.51	6.94	BR 8,9 (2) 5	low	6	2013-05-04	arava	49	1.4	1.2	2.1	0	0	4	4	0	male			n	n	n	2013-06-22	1	1
B2 B10	2013-08-04	10	high	50	64.9	3.63	8.04	son of BR4,5	high			bessor		2.5	1.1	2.48	0	0	6	5	1	male			n	n	n	2013-09-23	1	1
BR4,5	2013-02-21	1	high	25	44.5	3.27	7.17	BR12 B7	high	5	2013-01-20	bessor	57	1.7	1.09	2.1	0	0	1	1	0	male			n	n	n	2013-03-18	1	1
RE B3	2013-05-02	1	low	20	41	3.04	6.79	RT4 B9	high	5	2013-02-22	revivim	89	1.6	0.96	1.99	0	0	3	1	2	male			n	n	n	2013-05-22	1	1
RP12 (2) 15	2013-07-10	12	low	55	57.7	3.49	8.2	RL1 B5	high	5	2013-07-01	revivim	64	1.5	0.93	2.12	0	0	3	3	0	male			n	n	n	2013-09-03	1	1
RP12 (3) 15	2013-07-17	12	high	44	80.6	3.53	7.94	RL1 B3	high	5	2013-06-10	revivim	81	2	1.04	2.12	0	0	8	1	7	male			n	n	n	2013-08-30	1	1
RP12 (3) 18	2013-07-24	11	high	61	64.6	4.01	7.95	RLNew	high	5		revivim		1.5	1.16	2.2	0	0	4	2	2	male			n	n	n	2013-09-23	1	1
RP12 B4	2013-06-18	11	high	58	54.5	3.22	7.8	RL1 B1	low	5	2013-07-03	revivim	43	1.7	1.04	2.18	0	0	2	2	0	male			n	n	n	2013-08-15	1	1
RP13 B20	2013-05-07	11	high	46	49.1	3.13	7.13	RP12 (2) 4	low	6	2013-04-14	revivim	69	1.8	0.94	2.47	0	0	6	3	3	male			n	n	n	2013-06-22	1	1
RP17,18	2013-03-05	1	high	19	36.3	2.98	6.41	RP13 B2	low	5	2013-01-10	revivim	73	1.4	1.05	2.37	0	0	6	3	3	male			n	n	n	2013-03-24	1	1
RP24 B10	2013-06-13	11	high	27	64.2	3.2	8.3	RP10 (3) 39	low	7	2013-04-14	revivim	87	1.7	1.1	2.68	0	0	5	2	3	male			n	n	n	2013-07-10	1	1
RP24 B2	2013-05-09	10	low	44	27.4	2.82	6.09	RP12 *3	high	6	2013-03-10	revivim	104	1.9	1.38	2.74	0	0	4	2	2	male			n	n	n	2013-06-22	1	1
RR 7	2013-02-11	1	low	28	39.1	2.86	6.83	RP13 B7	low	6	2013-01-25	revivim	45	2.4	0.98	2.66	0	0	2	0	2	male			n	n	y	2013-03-11	1	1
RR1	2013-04-14	1	high	18	32.3	3.38	6.6	RP10 (3) 36	high	5	2013-02-04	revivim	87	1.4	0.96	2.17	0	0	2	0	2	male			n	n	y	2013-05-02	1	1
RR5	2013-02-21	1	low	18	40.1	3.2	6.9	RP13 B15	low	6	2013-02-02	revivim	37	1.8	1.07	2.63	0	0	1	0	1	male			n	n	n	2013-03-11	1	1
RT4 B4	2013-05-26	11	high	64	55.7	3.44	7.39	RP12 (3) 20	low	5	2013-04-30	revivim	90	1.5	0.94	2.54	0	0	2	2	0	male			n	n	n	2013-07-29	1	1
RP10 B10	2013-05-21	10	high	29	29.5	3.14	6.5	RP24 B11	high	5	2013-01-31	revivim	139	1.5	1.01	2.36	0	0	5	3	2	male			n	n	n	2013-06-19	2	1
G1 B19	2013-09-13	10	high	49	56.3	3.42	7.6	G2 B5	high	5	2013-06-02	galilee	152	2	0.97	2.22	0	0	1	1	0	male			n	n	n	2013-11-01	6	1
A1 B5	2013-09-10	11	low	27	32.2	2.6	6.1	A1_B5	low	5	2013-09-11	arava	26	1.8	1.14	2.36	0	0	5	2	3	male			n	n	n	2013-10-07	7	1
G3 B20	2013-12-07	12	low	86	48.4	3.06	6.94	G3 B8 B3	high	5		galilee		1.7	0.99	2.25	0	0	3	2	1	male			n	n	n	2014-03-03	7	1
BR12 L22	2013-07-21	10	low	22	18.8	2.45	5.65	B2 B13	high	5	2013-04-09	bessor	125	1.1	0.8	2.41	0	0	4	4	0	male			n	n	n	2013-08-12	8	0
RP12 B18	2013-05-12	11	high	73	52.9	3.49	8.67	RP24 B12	low	6	2013-02-18	revivim	156	2.3	1.05	2.49	0	0	2	1	1	male			n	n	n	2013-07-24	8	0
RP24 B18	2013-07-17	12	low	41	64.5	3.4	7.9	RP12 (3) 6	high	5	2013-04-21	revivim	128	1.7	1	2.31	0	0	2	2	0	male			n	n	n	2013-08-27	13	1
RP B1	2013-07-28	1	high	18	58.9	3.88	7.69	RP12 (3) 7	low	5	2013-04-01	revivim	136	1.9	0.89	1.99	0	0	1	1	0	male			n	n	n	2013-08-15	22	1
RR10 B6	2013-07-28	10	low	23	23.8	2.7	5.92	RP12 (2) 12	low	6	2013-04-30	revivim	112	1.4	0.99	2.43	0	0	1	0	1	male			n	n	n	2013-08-20	44	0
A1 B28	2013-06-10	11	low	39	41.7	3.26	7.3	G2 B19	low	5	2013-06-16	arava	33	2.3	0.97	2.04	0	0	0	0	0	neither			n	n	n	2013-07-19	1	1
A1 B3 babies			high					A1_B11	high	5	2013-09-11	arava	155	1.8	1.01	2.3	0	0	0	0	0	neither			n	n	n	2014-02-13	1	1
A1 B7	2013-04-28	10	high	24	35.6	3.23	6.93	A3 B2	low	7	2013-03-13	arava	70	2.6	1	3.08	0	0	0	0	0	neither			n	n	n	2013-05-22	1	1
B2 B7	2013-10-17	12	low	54	58.2	3.69	7.52	BR12 B11 B10	low	5	2013-10-26	bessor	45	1.4	0.97	2.29	0	0	0	0	0	neither			y	n	n	2013-12-10	1	1
BR12 L21	2013-09-25	11	high	73	51.9	2.98	7.21	B2 B11 B5	high	5	2013-10-26	bessor	42	1.2	1	1.84	0	0	0	0	0	neither			n	n	n	2013-12-07	1	1
RP12 (2) 13	2013-08-18	11	high	46	48.5	3.32	7.09	NH RP2				revivim		1.9	1.15	2.6	0	0	0	0	0	neither			n	n	n	2013-10-03	1	1
A1 B3	2013-05-19	10	high	26	33.5	2.91	5.97	A1 B24	high	6	2013-03-12	arava	94	2.6	1.13	2.41	0	0	0	0	0	neither			n	n	n	2013-06-14	3	1
G1 B5	2014-01-05	12	low	43	69.2	3.79	7.78	G3 B8 B15	low	7	2014-01-19	galilee	29	3.5	1.23	2.9	0	0	0	0	0	neither			n	n	n	2014-02-17	3	1
RP3	2013-03-06	1	low	40	45.6	2.92	6.58	RP24 B4	low	5	2013-01-20	revivim	85	1.3	0.95	2.14	0	0	0	0	0	neither			n	n	n	2013-04-15	3	1
BR12 L19	2013-08-28	10	high	55	58.5	3.49	7.93	B2 B5 B19	low	5	2013-10-20	bessor	2	1.3	1.02	2.21	0	0	0	0	0	neither			n	n	n	2013-10-22	7	1
RP12 * 6	2013-08-25	12	low	22	54.2	3.62	7.33	RL New B3	low	6	2013-08-06	revivim	41	3.2	1.18	2.76	0	0	0	0	0	neither			n	n	n	2013-09-16	7	1
B2 B18	2013-09-13	13	low	31	61.7	3.51	8.16	BR12 B11 B1	low	5	2013-10-13	bessor	1	1.5	1.04	1.88	0	0	0	0	0	neither			n	n	n	2013-10-14	8	1
BR12 L17	2013-10-17	12	low	89	76.1	3.57	8.16	B2 B24 B4	high	5	2013-09-22	bessor	114	1.6	1.04	2.07	0	0	0	0	0	neither			n	n	n	2014-01-14	9	1
RP13,14 B1	2013-05-02	1	low	20	37	3.34	6.41	RP12 (2) 16	high	6	2013-04-01	revivim	51	1.9	0.94	2.31	0	0	0	0	0	neither			n	n	n	2013-05-22	9	1
RR10 B3	2013-04-30	10	high	22	38.5	3.01	7.16	RT4 B1	low	5	2013-02-24	revivim	87	1.8	1.02	1.99	0	0	0	0	0	neither			n	n	n	2013-05-22	9	1
RT4 B21	2013-05-02	9	high	110	16.8	1.78	5.34	RP12 (3) 2	low	5	2013-04-16	revivim	126	1.4	0.85	1.89	0	0	0	0	0	neither			n	n	n	2013-08-20	9	1
B2 B5	2013-06-18	10	high	31	39.8	3.02	7.1	BR8,9 (2) 12	high	6	2013-04-30	bessor	80		1.15	2.66	0	0	0	0	0	neither			n	n	n	2013-07-19	10	1
Art1	2013-03-16	1	low	16	39.7	3.22	7.23	BR12 B17	high	5	2013-01-20	revivim	71	1.6	0.92	2.34	0	0	0	0	0	neither			n	n	n	2013-04-01	11	1
RR8	?	1	low		29.5	2.43	5.8	RT4 B28	low	5	2013-02-12	revivim	79	1.3	0.91	2.49	0	0	0	0	0	neither			n	n	n	2013-05-02	11	1
BR12 L6	2013-06-30	10	high	51	41.9	2.82	6.6	BR8,9 (2) 9	high	5	2013-04-23	bessor	119	1.9	1.06	2.35	0	0	0	0	0	neither			n	n	n	2013-08-20	13	0
G2 B11	2013-12-29	12	low	30	53.5	3.35	7.24	G3 B8 B14	high	5	2014-01-05	galilee	23	2.1	1.07	2.62	0	0	0	0	0	neither			n	n	n	2014-01-28	16	0
A1 B9	2013-07-25	12	low	47	45.9	3.07	7.44	A1_ B25	low	5	2013-08-08	arava	33	1.6	1.04	2.23	0	0	0	0	0	neither			n	n	n	2013-09-10	34	1
RP12 (2) 8	2013-06-13	11	high	75	51.9	3.2	6.99	RL New M	high	5		revivim		1.8	1.04	2.29	0	0	0	0	0	neither			n	n	n	2013-08-27	37	1
BR8,9 B10	2013-10-29	12	low	82	44.9	3.54	6.96	B2 B5 B9	low	5	2013-10-26	bessor	85	1.5	1.05	2.13	0	0	0	0	0	neither			n	n	n	2014-01-19	39	1
RP 1	2013-01-13	1	low	8	42.2	3.61	7.62	RP13 B11	low	5	2013-01-06	revivim	15	1.5	1.05	2.12	0	0	0	0	0	neither			n	n	n	2013-01-21
RP 14	2013-01-13	1	low	8	51.2	3.55	7.49	RP10 B13	high	5	2013-01-06	revivim	15	1.2	0.75?	1.9	0	0	0	0	0	neither			n	n	n	2013-01-21
RP 25	2013-01-06	1	low	11	65.2	3.73	7.27	RR10 B8	high	5	2012-12-28	revivim	20	2.1	1.19	2.51	0	0	0	0	0	neither			n	n	n	2013-01-17
RP 26	2013-02-03	1	high	8	42.5	3.13	6.7	RP10 B3	high	5	2013-01-15	revivim	27	1.2	0.79	2.13	0	0	0	0	0	neither			n	n	n	2013-02-11
RP 19	2012-12-09	1	low	2				RE				revivim					0	0							n	n		2012-12-11
RP 2	2012-12-30	1	low	10				RR10 B2			2012-12-14	revivim	26	0.9	0.8	1.83	0	0							n	n		2013-01-09
RP8		1	high					RP 13				revivim					0	0							n	n		2012-11-24
RR 4		1	low					RP13 B16	low	6	2013-01-20	revivim	17	2.2		2.62	0	0	1	0	1				n	n	n	2013-02-06
RR 6	2013-02-11	1	high	16	27.9	2.79	6.14	RP10 B15	low	6	2013-02-07	revivim	20	1.5	1.06	2.34	0	0	2	2	0				n	n	n	2013-02-27
